# Supplementary material for: Increased Soluble Interleukin 6 Receptors in Fabry Disease
Source: J Clin Med. 2023 Dec 29;13(1):218. doi: 10.3390/jcm13010218 (PMC10780051; doi:10.3390/jcm13010218)
Supplement: Supplementary file 1 [file jcm-13-00218-s001.zip]

Archive with 1 entries (1 files):
- jcm-2725101-supplementary.pdf
